# Supplementary material for: Development of Post-Stroke Cognitive and Depressive Disturbances: Associations with Neurohumoral Indices
Source: Curr Issues Mol Biol. 2022 Dec 11;44(12):6290–305. doi: 10.3390/cimb44120429 (PMC9776624; doi:10.3390/cimb44120429)
Supplement: Supplementary file 1 [file cimb-44-00429-s001.zip]

Archive with 1 entries (1 files):
- cimb-2048264-supplementary.pdf
